# Supplementary material for: Fast and adaptive dynamics-on-graphs to dynamics-of-graphs translation
Source: Front Big Data. 2023 Nov 17;6:1274135. doi: 10.3389/fdata.2023.1274135 (PMC10691542; doi:10.3389/fdata.2023.1274135)
Supplement: Supplementary file 1 [file Presentation_1.zip]

Archive with 4 entries (4 files):
- supplementary.tex
- __MACOSX/._supplementary.tex
- frontier_ESN_Supplementary.pdf
- __MACOSX/._frontier_ESN_Supplementary.pdf
