# Supplementary material for: Fast and adaptive dynamics-on-graphs to dynamics-of-graphs translation
Source: Front Big Data. 2023 Nov 17;6:1274135. doi: 10.3389/fdata.2023.1274135 (PMC10691542; doi:10.3389/fdata.2023.1274135)
Supplement: Supplementary file 1 [file Presentation_1.zip › supplementary.tex]

%%%%%%%%%%%%%%%%%%%%%%%%%%%%%%%%%%%%%%%%%%%%%%%%%%%%%%%%%%%%%%%%%%%%%%%%%%%%%%%%%%%%%%%%%%%%%%%%%%%%%%%%%%%%%%%%%%%%%%%%%%%%%%%%%%%%%%%%%%%%%%%%%%%%%%%%%%%
% This is just an example/guide for you to refer to when producing your supplementary material for your Frontiers article.                                 %
%%%%%%%%%%%%%%%%%%%%%%%%%%%%%%%%%%%%%%%%%%%%%%%%%%%%%%%%%%%%%%%%%%%%%%%%%%%%%%%%%%%%%%%%%%%%%%%%%%%%%%%%%%%%%%%%%%%%%%%%%%%%%%%%%%%%%%%%%%%%%%%%%%%%%%%%%%%

%%% Version 2.5 Generated 2018/06/15 %%%
%%% You will need to have the following packages installed: datetime, fmtcount, etoolbox, fcprefix, which are normally inlcuded in WinEdt. %%%
%%% In http://www.ctan.org/ you can find the packages and how to install them, if necessary. %%%
%%%  NB logo1.jpg is required in the path in order to correctly compile front page header %%%

\documentclass[utf8]{frontiers_suppmat} % for all articles
\usepackage{url,hyperref,lineno,microtype}
\usepackage[onehalfspacing]{setspace}


% Leave a blank line between paragraphs instead of using \\

\begin{document}
\onecolumn
\firstpage{1}

\title {{\helveticaitalic{Supplementary Material}}}


\maketitle

\section{A. Datasets}

\subsection{Syn-Chaotic}

This synthetic dataset is for verifying if the proposed model can learn a pre-defined mapping function without any prior knowledge. We assume each node generates a chaotic time series that exhibits complex nonlinear behavior but with a deterministic property. The synthetic chaos time series can be generated from the Mackey-Glass function \cite{mackey1977oscillation}.  

\begin{equation}
    \frac{dx}{dt} = \beta \frac{ x_{\tau} }{1+{x_{ \tau }}^n} -\gamma x, \quad \gamma, \beta, n >0,
\end{equation}

where $x_{\tau}$ represents the value of the variable $x$ at time $(t-\tau)$. Depending on the values of the parameters, this equation displays a range of periodic and chaotic dynamics. For a commonly used setup where $\beta=0.2, n=10, \gamma=0.1$, the system has a chaotic attractor for $\tau>16.8$. 

In the experiment setting, we pre-define a time series to graph mapping (e.g., Cosine similarity) and see if the model can predict the graph connectivity according to the historical time series. It makes sense because it has been proven that the vanilla ESN can predict the chaotic time series generated from nonlinear time-delay differential equations (e.g., Mackey-Glass).

In the experiment, we simulate a 5-node chaotic system. In total 10k chaotic time series data are simulated for each node as the ``dynamics on graphs'', with each time series having 500 timestamps. 

\subsection{Syn-Coupled}

This synthetic dataset is for verifying if the proposed model can recover the graph structure from the nodes' time-series data under the assumption that the graph structure affects the interactions of time series. Random graphs are firstly generated with a pre-defined distribution. Each node of the graph generates base signals. The state of a node at a certain time point is determined by the node's base signal and the influence of its neighbors. When the graph is static, the signals on all the nodes will be synchronized. If we change the randomly generated graph structure every time $l$, the node signals will also be affected. Given the time series $S={S_1, S_2, ..., S_{n\times l}}$ on all the nodes during $n \times l$, the experiment is to testify if the model can recover the graph structures $G=\{G_1,G_2, ..., G_n\} $ 

The dynamics of the weakly coupled time series which follow the governing equations:

\begin{equation}
    \frac{d \theta_i}{d t} = \omega_i + \frac{K}{N} sin (\theta_j - \theta_i), \quad i=1...N,
    \label{eq:coupling}
\end{equation}

where $\theta_i$ is is the signal on node $i$.  Runge-Kutta method is used for generating the time series according to (\ref{eq:coupling})

We used the same external code\cite{laszuk17} base used by NRI\cite{kipf2018neural} for generating both Syn-Coupled-1 and Syn-Coupled-2. There are three initializing parameters for this implementation including the initial phase $Y0$, intrinsic freq $W$, coupling matrix $K$. When $s$ is a random sample from a uniform distribution over $[0, 1)$, the parameter settings are described as following. 

\begin{itemize}
    \item \textbf{$Y0$}: All the nodes are set to $s * 2 *\pi$ in Syn-Coupled-1. The first $Y0$ is set to $[0, \pi, 0, 1, 5]$ for each nodes in Syn-Coupled-2, then $Y0$ is set to the last phase in the last time series segment for the following time series segments. 
    \item \textbf{$W$}: $W$ is set to $s * 9 +1$ in Syn-Coupled-1. $W$ is set to $[28, 19, 11, 9, 2]$ (the default values in the repository) in Syn-Coupled-2. 
    \item \textbf{$K$}: The edges in both datasets follow the Bernoulli distribution $p=0.5$. 
\end{itemize}

In the experiment, we simulate a 5-node interacting system of coupled oscillators. In total 10k chaotic time series data are simulated for each node as the ``dynamics on graphs'', with each time series having 100 timestamps. 

\subsection{Brain}

As an example application to biological data, we use the resting-state fMRI data from over 1000 subjects released by the Human Connectome Project \cite{smith2013resting}. The subjects included in the dataset underwent an in total one hours high-resolution T1-weighted anatomical MRI scan. The smallest units measured in the raw data were $2\times 2 \times 2$ mm voxels. The temporal resolution was around 0.7s. An anatomical parcellation is applied to the brain which yields 68 gyral-based ROIs, with 34 cortical ROIs in each hemisphere. The brain activities were measured with Blood-oxygen-level-dependent imaging in fMRI for each voxel but are averaged to the 68 ROIs. The averaged BOLD signals represent the 1-dimensional time series on each ROI. Functional connectivity is operationally defined as the temporal correlation between the time series of different brain regions. 

\subsection{Forum}

As an example application to social media data, we use the healthcare forum data used by Gao et al. \cite{gao2019dyngraph2seq}. This dataset was collected from the Breast Cancer Community and covers an eight year period. The forum users' transition behavior patterns in different subforums are normally due to the changes in their health status and are reflected in their history activities. The users' transition behaviors can be modeled as sequences of transition graphs in which each node represents a subforum. In the experiment, we try to predict the users' accumulated transition graphs based on their history activity records. 

\subsection{Protein}

As an example application to biology data, we use the protein folding data used in \cite{anand2018generative}. Protein folding is the physical process by which a protein chain acquires its native 3-dimensional structure, a conformation that is usually biologically functional, in an expeditious and reproducible manner. During the protein folding process, the amino acids' position keeps changing. When the distance between two amino acid's distance is longer than a threshold, they can be viewed as unconnected. The connectivity of all the amino acids can form a dynamic graph. For graph learning, this can be considered as a graph of 8 nodes with node attributes $(x, y, z)$ corresponding to 3D coordination of the atom of each amino acid, producing 300 temporal graphs with a sequence length of 100.

\section{B. Implementation Details and Experiment Settings}

All experiments were conducted on a single 64-bit server with Nvidia TITAN V GPU.

\subsection{Deep Echo-State Encoder}\label{sec:esp}

After the architecture of the ESN is optimized with NAS, the randomly generated ESN weights are normalized to meet a standard called Echo State Property (ESP) \cite{jaeger2001echo} as shown in Eq \ref{eq: ESP}.  This is a common practice being used in almost all the ESNs. 


\begin{equation}
    \begin{aligned}
    & \forall s =[u(1), u(2), ..., u(n)] \\
    & \forall x, x'\in \mathbb{R}^{N_{R}} \text{ initial states}\\
    & ||\hat{\mathcal{R}}(s,x) - \hat{\mathcal{R}}(s,x')|| \rightarrow{} 0 \text{  as } n\rightarrow{} \infty
\end{aligned}
\label{eq: ESP}
\end{equation}


\subsection{Dynamic Graph Topological Decoder}

We tested message passing graph neural network (MPGNN) like in \cite{kipf2018neural} as well as GAT as the dynamic graph topological decoder. In the experiment section, we only report the results with GAT but the results are very close with MPGNN. 

The MPGNN module computes the graph adjacency/affinity matrix following the equation:   

\begin{equation}
    \begin{aligned}
     & v\rightarrow e: h^{(1)}_{i,j} = f^{(1)}_e([h^{(1)}_i, h^{(1)}_j]) \\
     & e\rightarrow v: h^{(2)}_{j} = f^{(2)}_v(\sum_{i\neq j} h^{(2)}_{i,j})\\
     & v\rightarrow e: h^{(2)}_{i,j} = f^{(2)}_e([h^{(2)}_i, h^{(2)}_j])\\
     & ...\\
     & output: A_{i,j} = f_{out}(e^{(n)}_{i,j})
    \end{aligned}
    \label{eq:gnn}
\end{equation}

here $f$ are neural networks that map between the edge and node representations. We use fully-connected networks (MLPs) for the $f$ functions. 

Except for GAT and MPGNN, other options (e.g., MLP, RNN) can also be used for calculating pairwise node-to-node relationships in the last step and are compatible with our framework. 

\subsection{Deep-echo-state Architecture Optimization}

As mentioned in Section 3.4, the search space is $A^{(R)} = [A^{(in)}, A]$, $A^{(R)} \in \mathbb{R}^{(d+R)\times R}$ where $d$ is the input dimension and $R$ is the size of the reservoir in ESN. In order to make the optimization possible with automatic differentiation, we relax the categorical edge choices to a continuous variable $A^{(R)}$ where $A^{(R)}_{i,j}:=[0,1]$. Similar approaches are used in NAS studies for image classification problems \cite{liu2018darts,he2020milenas}. The NAS stage, we randomly select a node and use only the first 10\% of time series data for NAS. The bi-level optimization of our NAS formulation is to optimize for making auto-regression with ESN. The intuition is that the encoder works well and can be used for other downstream tasks if it can make accurate auto-regression. After the continuous $A^{(R)}$ is optimized, we sample the discrete according to the lowest threshold $\lambda$ to meet the ESP as mentioned in Section \ref{sec:esp}. 

We tested different settings for the length of data used for NAS, ranging from 5\% up to 100\%. On most datasets, longer time series data don't help improve the encoder when the ratio reaches a threshold. We chose 10\% as a fixed ratio for all the datasets as it's a sweet spot for all the datasets considering the performance and search time. 
%%% If you are submitting a figure with subfigures please combine these into one image file with part labels integrated.
%%% If you don't add the figures in the LaTeX files, please upload them when submitting the article.
%%% Frontiers will add the figures at the end of the provisional pdf automatically
%%% The use of LaTeX coding to draw Diagrams/Figures/Structures should be avoided. They should be external callouts including graphics.


%\bibliographystyle{frontiersinSCNS_ENG_HUMS} %  for Science, Engineering and Humanities and Social Sciences articles, for Humanities and Social Sciences articles please include page numbers in the in-text citations
\bibliographystyle{frontiers-Harvard} % for Health and Physics articles
\bibliography{main}


\end{document}
